# Supplementary material for: The Highs and Lows of Memantine—An Autophagy and Mitophagy Inducing Agent That Protects Mitochondria
Source: Cells. 2023 Jun 27;12(13):1726. doi: 10.3390/cells12131726 (PMC10340721; doi:10.3390/cells12131726)
Supplement: Supplementary file 1 [file cells-12-01726-s001.zip]

Archive with 1 entries (1 files):
- cells-2366553-supplementary.pptx
